# Supplementary material for: Concurrent Mutations in SF3B1 and PHF6 in Myeloid Neoplasms
Source: Biology (Basel). 2022 Dec 21;12(1):13. doi: 10.3390/biology12010013 (PMC9855138; doi:10.3390/biology12010013)
Supplement: Supplementary file 1 [file biology-12-00013-s001.zip]

Archive with 1 entries (1 files):
- biology-2072813-supplementary.xlsx
