# Supplementary material for: Concurrent Mutations in SF3B1 and PHF6 in Myeloid Neoplasms
Source: Biology (Basel). 2022 Dec 21;12(1):13. doi: 10.3390/biology12010013 (PMC9855138; doi:10.3390/biology12010013)
Supplement: Supplementary file 1 [file biology-12-00013-s001.zip › biology-2072813-supplementary.xlsx]

## Sheet: Suppl tbl Vaf
Supplementary Table S1. Variant allele frequency of mutations detected in 21 patients with myeloid neoplasms with SF3B1 and PHF6 mutations during study period.
		Variant allele frequency (VAF)
Case#		1	2	3	4	5	6	7	8	9	10	11
1	NM_015338.6(ASXL1): c.1934dupG p.G646fs	0.272	0.331	0.248	0.262	0.26	0.265	0.272	0.288	0.32
	NM_017745.6(NM_017745.6(BCOR):): c.1536dupC p.G513fs								0.521	0.491
	NM_005188.4(CBL): c.1148T>A p.I383K						0.041	0.015	0.052	0.033
	NM_004364.4(CEBPA): c.760_761insC p.K254fs	0.037	0.041	0.091
	FLT3-ITD	<1%	0.02
	NM_001042492.3(NF1): c.1466A>G p.Y489C	0.088	0.065	0.067	0.091	0.135	0.095	0.057	0.046	0.059
	NM_001042492.3(NF1): c.6854_6855insGGGA p.Y2285*							0.076	0.197	0.175
	NM_002524.5(NRAS): c.35G>C p.G12A				0.011				0.018	0.037
	NM_002524.5(NRAS): c.38G>A p.G13D			0.015	0.02
	NM_032458.3(PHF6): c.346C>T p.R116*				0.051	0.119	0.144	0.077	0.011	0.018
	NM_032458.3(PHF6): c.586del p.?							<3%
	NM_032458.3(PHF6): c.592dupA p.R198fs		0.047	0.051	0.127	0.175	0.214	0.233	0.036	0.042
	NM_032458.3(PHF6): c.60_61insCCCT p.K21fs				0.03	0.023
	NM_032458.3(PHF6): c.725G>A p.C242Y				0.031	0.042
	NM_032458.3(PHF6): c.872G>A p.G291E				0.049	0.072	0.173	0.233	0.059	0.033
	NM_032458.3(PHF6): c.889T>C p.C297R				0.023	0.045	0.057	0.051	0.011	0.01
	NM_032458.3(PHF6): c.890G>A p.C297Y				0.017	0.032
	NM_001754.4(RUNX1): c.1033_1039dupCCCCGCA p.M347fs	0.188	0.156	0.166	0.206	0.22	0.138	0.186	0.184	0.158
	NM_012433.3(SF3B1): c.1997A>T p.K666M	0.397	0.373	0.385	0.359	0.405	0.407	0.342	0.361	0.385
	NM_005475.3(SH2B3): c.206A>G p.D69G	0.369	0.342	0.367	0.36	0.322	0.366	0.392	0.34	0.364
	NM_006603.5(STAG2): c.3256G>T p.E1086*	0.08	0.108	0.167
2	NM_017745.6(BCOR): c.4308_4318del p.A1437fs			0.159	0.131	0.045	0.072
	NM_032458.3(NM_032458.3(PHF6):): c.913T>A p.C305S			0.032	0.037
	NM_032458.3(PHF6): c.970_971del p.L324fs			0.024	0.017
	NM_001754.4(RUNX1): c.582A>C p.K194N	0.504	0.39	0.479	0.446	0.484	0.469
	NM_012433.3(SF3B1): c.1873C>T p.R625C				0.015
	NM_012433.3(SF3B1): c.2342A>G p.D781G				0.039	0.064	0.041
	NM_003016.4(SRSF2): c.284C>G p.P95R			0.027	0.017
	NM_003016.4(SRSF2): c.284C>T p.P95L			0.045	0.042
	NM_000546.5(TP53): c.734G>A p.G245D						<2%
3	NM_015338.6(ASXL1): c.2324del p.L775*	0.129	0.229	0.171	0.067
	NM_005188.4(CBL): c.1096-1G>C p.?		0.058	0.102
	NM_032638.5(GATA2): c.742_752del p.T248fs		0.075	0.117
	NM_002524.5(NRAS): c.37G>C p.G13R		0.015	0.033
	NM_032458.3(PHF6): c.634T>G p.C212G	0.14	0.348	0.299	0.139
	NM_012433.3(SF3B1): c.2347G>A p.E783K	0.33	0.288	0.276	0.33
	NM_006306.4(SMC1A): c.2131C>T p.R711W	0.137	0.019		0.017
	NM_005445.3(SMC3): c.371T>A p.L124H	0.072	0.021	0.011	0.018
4	NM_015338.6(ASXL1): c.1815C>A p.C605*		0.438	0.389		0.414	0.455	0.431	0.446
	NM_004456.5(NM_004456.5(EZH2):): c.2014T>C p.F672L		0.792	0.202				0.052	0.012
	NM_000222.2(KIT): c.1961T>C p.V654A	0.223
	NM_004985.5(KRAS): c.38G>A p.G13D	0.226
	NM_032458.3(PHF6): c.839del p.C280fs								0.018
	NM_001754.4(RUNX1): c.485G>A p.R162K			0.271
	NM_012433.3(SF3B1): c.2335T>C p.S779P		0.412	0.148				0.061	0.013
	NM_006306.4(SMC1A): c.2132G>A p.R711Q						0.013	0.014	0.024
	NM_001127208.2(TET2): c.3700G>T p.E1234*						0.012	0.017	0.038
	NM_001127208.2(TET2): c.3734A>G p.Y1245C		0.017	0.019
	NM_001127208.2(TET2): c.4393C>T p.R1465*		0.374	0.067
	NM_005089.3(ZRSR2): c.385A>T p.K129*						0.422	0.52	0.511
	NM_005089.3(ZRSR2): c.758dupT p.I254fs						0.035	0.077	0.047
5	NM_032458.3(PHF6): c.19C>T p.Q7*		0.128	0.184
	NM_012433.3(SF3B1): c.1997A>C p.K666T		0.189	0.143
	NM_000546.5(TP53): c.536A>T p.H179L	0.024	0.029	0.027
6	NM_022552.4(DNMT3A): c.1627G>T p.G543C	0.419
	NM_005896.3(IDH1): c.395G>A p.R132H	0.062
	NM_002168.3(IDH2): c.419G>A p.R140Q	0.015
	NM_004985.5(KRAS): c.38G>A p.G13D	0.036
	NM_002520.6(NPM1): c.860_863dupTCTG p.W288fs	0.422
	NM_032458.3(PHF6): c.955C>T p.R319*	0.035
	NM_012433.3(SF3B1): c.1998G>T p.K666N	0.339
	NM_005445.3(SMC3): c.2087T>C p.L696P	0.028
7	NM_015338.6(ASXL1): c.1249C>T p.R417*	0.014
	NM_005188.4(CBL): c.1259G>A p.R420Q	0.018
	NM_002140.4(HNRNPK): c.1139A>T p.Y380F	0.285
	NM_001042492.3(NF1): c.7190-2A>G	0.02
	NM_032458.3(PHF6): c.684del p.H229fs	0.105
	NM_032458.3(PHF6): c.848_849delinsAG p.C283*	0.243
	NM_012433.3(SF3B1): c.1873C>T p.R625C	0.278
	NM_006306.4(SMC1A): c.2132G>A p.R711Q	0.031
8	NM_199051.3(BRINP3): c.559G>A p.D187N	0.408	0.232	0.286	0.321	0.285
	NM_156039.3(CSF3R): c.2087T>C p.M696T	0.492	0.509	0.492	0.483	0.495
	NM_004456.5(EZH2): c.553G>C p.D185H		0.187
	FLT3-ITD	0.35
	NM_002524.5(NRAS): c.35G>A p.G12D		0.23	0.459	34.8	48.4
	NM_032458.3(PHF6): c.673C>T p.R225*	0.854	0.412	0.882	0.915	0.968
	NM_012433.3(SF3B1): c.2098A>G p.K700E	0.453	0.331	0.5	0.506	0.515
9	NM_015338.6(ASXL1): c.2597T>G p.L866*	0.442	0.362	0.384	0.348	0.378	0.23	0.016	0.058	0.274	0.375	0.383
	NM_022552.4(DNMT3A): c.1674delinsGACCCCCGC											0.28
	NM_022552.4(DNMT3A): c.983T>G p.V328G	0.403	0.451	0.462	0.432	0.479	0.324	0.017	0.059	0.268	0.486	0.428
	NM_004456.5(EZH2): c.2029+1G>A	0.693	0.813	0.881	0.72	0.889	0.518	0.028	0.086	0.436	0.89	0.794
	NM_005896.3(IDH1): c.394C>G p.R132G										0.014	0.228
	NM_032458.3(PHF6): c.869T>C p.I290T									0.013
	NM_001754.4(RUNX1): c.1059dupC p.T354fs	0.189
	NM_001754.4(RUNX1): c.1219_1220del p.Y407fs	0.067
	NM_001754.4(RUNX1): c.334_339del p.L112_P113del		0.375	0.373	0.347	0.387	0.187	0.012	0.074	0.246	0.463	0.421
	NM_001754.4(RUNX1): c.485G>A p.R162K		0.081	0.172	0.042	0.113	0.204	0.012	0.031	0.029
	NM_001754.4(RUNX1): c.958C>T p.R320*	0.076	0.385	0.361	0.359	0.381	0.207	0.021	0.052	0.228	0.391	0.412
	NM_012433.3(SF3B1): c.2098A>G p.K700E		0.422	0.473	0.401	0.487	0.308	0.016	0.071	0.275	0.455	0.425
	NM_001127208.2(TET2): c.1270del p.S424fs	0.199
	NM_001127208.2(TET2): c.2224C>T p.Q742*	0.36	0.4	0.427	0.374	0.416	0.271	0.024	0.049	0.279	0.399	0.388
	NM_001127208.2(TET2): c.3782G>A p.R1261H	0.086	0.336	0.353	0.309	0.353	0.197		0.022	0.107	0.27	0.185
10	NM_032458.3(PHF6): c.585+1G>A	0.418
	NM_001754.4(RUNX1): c.1274dupC p.P426fs	0.383
	NM_001754.4(RUNX1): c.679_680dupGA p.L228fs	0.338
	NM_012433.3(SF3B1): c.2098A>G p.K700E	0.439
	NM_001127208.2(TET2): c.3194del p.L1065*	0.427
	NM_001127208.2(TET2): c.3760A>T p.K1254*	0.424
11	NM_015338.6(ASXL1): c.1720-1G>T	0.011			0.116	0.345	0.017
	NM_015338.6(ASXL1): c.2077C>T p.R693*	0.01
	NM_000516.6(GNAS): c.601C>T p.R201C	0.081
	NM_002168.3(IDH2): c.515G>A p.R172K	0.177	0.011	0.07	0.424	0.422	0.452
	NM_002524.5(NRAS): c.35G>A p.G12D						0.011
	NM_032458.3(PHF6): c.905A>G p.H302R	0.406		0.177	0.874	0.932	0.965
	NM_006265.3(RAD21): c.103T>C p.C35R	0.018
	NM_001754.4(RUNX1): c.430_434del p.L144fs	0.137		0.068	0.23	0.024	0.422
	NM_012433.3(SF3B1): c.2111T>A p.I704N	0.219	0.013	0.07	0.422	0.463	0.452
	NM_006306.4(SMC1A): c.2369G>A p.R790Q	0.039
	NM_003016.4(SRSF2): c.284C>A p.P95H	0.254	0.394	0.4		0.011
	NM_006758.2(U2AF1): c.101C>A p.S34Y	0.169		0.069	0.268	0.016	0.476
	NM_005089.3(ZRSR2): c.985C>T p.L329F					0.07
12	NM_017745.6(BCOR): c.4834dupC p.L1612fs	0.668	0.037			0.214	0.408	0.713
	NM_004364.4(CEBPA): c.16T>G p.F6V			0.032	0.048
	NM_022552.4(DNMT3A): c.2258G>A p.W753*	0.429	0.374	0.422	0.46	0.395	0.354	0.421
	FLT3-ITD	0.25	0.015	0.02		0.13	0.16	0.31
	NM_004972.3(JAK2): c.1849G>T p.V617F		0.011	0.012	0.045	0.029
	NM_032458.3(PHF6): c.821G>A p.R274Q	0.618	0.029			0.199	0.403	0.621
	NM_002834.4(PTPN11): c.1382C>G p.A461G					0.038	0.148	0.272
	NM_001754.4(RUNX1): c.421T>C p.S141P	0.502	0.023			0.156	0.338	0.613
	NM_012433.3(SF3B1): c.1998G>C p.K666N	0.342	0.219	0.29	0.346	0.285	0.254	0.326
	NM_003152.3(STAT5A): c.1298A>G p.E433G	0.021	0.065	0.121	0.126	0.064	0.022
	NM_001127208.2(TET2): c.3670G>C p.A1224P	0.293	0.028			0.1	0.212	0.332
	NM_001127208.2(TET2): c.3734A>G p.Y1245C	0.429	0.246	0.402	0.415	0.349	0.311	0.418
	NM_001127208.2(TET2): c.4317dupA p.R1440fs			0.039	0.08	0.025
	NM_001127208.2(TET2): c.5627C>G p.A1876G		0.029	0.031	0.026	0.019	0.014
	NM_005089.3(ZRSR2): c.1121A>G p.Y374C		0.026
13	NM_021946.4(BCORL1): c.2832_2833insAGGCCCT p.M946fs		0.182	0.38	0.134
	NM_032458.3(PHF6): c.389_390insCCCA p.K130fs	48.4	0.302	0.727	0.35	0.042
	NM_012433.3(SF3B1): c.2098A>G p.K700E		0.077
	NM_001754.4(RUNX1): c.610C>T p.R204*	12.9	0.056	0.372	0.093
	NM_005445.3(SMC3): c.3424T>C p.F1142L		0.1
	NM_006758.2(U2AF1): c.101C>T p.S34F	32.5	0.155	0.41	0.226	0.03
14	NM_005188.4(CBL): c.1259G>T p.R420L	0.038
	NM_022552.4(DNMT3A): c.2645G>A p.R882H	0.38
	FLT3-ITD	0.04
	NM_002520.6(NPM1): c.860_863dupTCTG p.W288fs	0.344
	NM_032458.3(PHF6): c.716A>G p.H239R	0.3
	NM_012433.3(SF3B1): c.2098A>G p.K700E	0.014
15	NM_032458.3(PHF6): c.715C>T p.H239Y	0.234
	NM_012433.3(SF3B1): c.1998G>C p.K666N	0.238
16	NM_004972.3(JAK2): c.1849G>T p.V617F	0.273	0.209	0.172
	NM_005373.3(MPL): c.1775G>A p.R592Q	0.132	0.19	0.198
	NM_032458.3(PHF6): c.941T>C p.I314T			0.062
	NM_012433.3(SF3B1): c.1997A>C p.K666T	0.321	0.353	0.374
	NM_001127208.2(TET2): c.4246C>G p.H1416D	0.409	0.397	0.412
17	NM_015338.6(ASXL1): c.2385del p.W796fs	0.228	0.159	0.061	0.028
	NM_005373.3(MPL): c.1543T>A p.W515R	0.372	0.501	0.772	0.749
	NM_005373.3(MPL): c.1544G>A p.W515*				0.124
	NM_032458.3(PHF6): c.821G>A p.R274Q		0.024
	NM_012433.3(SF3B1): c.1996A>C p.K666Q	0.329	0.333	0.338	0.342
	NM_001127208.2(TET2): c.3812dupG p.C1271fs		0.017	0.022	0.016
	NM_001127208.2(TET2): c.4263C>G p.Y1421*	0.114	0.072	0.02
	NM_001127208.2(TET2): c.4522del p.A1508fs	0.189	0.142	0.063	0.024
	NM_005089.3(ZRSR2): c.955C>T p.Q319*	0.382	0.511	0.812	0.751
18	NM_004972.3(JAK2): c.1849G>T p.V617F	0.283
	NM_002524.5(NRAS): c.181C>A p.Q61K	0.015
	NM_032458.3(PHF6): c.673C>T p.R225*	0.065
	NM_032458.3(PHF6): c.719A>G p.Y240C	0.026
	NM_032458.3(PHF6): c.79del p.E27fs	0.199
	NM_012433.3(SF3B1): c.2098A>G p.K700E	0.094
	NM_006306.4(SMC1A): c.2120G>T p.G707V	0.035
	NM_001127208.2(TET2): c.3479T>G p.I1160S	0.43
	NM_005089.3(ZRSR2): c.752G>T p.G251V	0.019
19	NM_022552.4(DNMT3A): c.2311C>T p.R771*	0.403	0.38	0.32	0.25	0.414	0.456	0.491
	NM_022552.4(DNMT3A): c.958C>T p.R320*	0.169	0.212	0.22	0.16	0.164	0.16	0.263
	NM_032638.5(GATA2): c.955T>C p.C319R			0.156			0.142
	NM_002520.6(NPM1): c.860_863dupTCTG p.W288fs	0.355	0.36	0.22		0.012	0.442	0.509
	NM_032458.3(PHF6): c.643T>A p.C215S			0.027			0.225	0.235
	NM_012433.3(SF3B1): c.2219G>A p.G740E	0.281	0.239	0.223	0.169	0.271	0.385	0.303
	NM_005475.3(SH2B3): c.1280A>C p.Q427P					0.031
	NM_000546.5(TP53): c.734G>A p.G245D		0.012
	NM_000546.5(TP53): c.743G>A p.R248Q						0.016
20	NM_022552.4(DNMT3A): c.1851+1G>A	0.479	0.444	0.37	0.395	0.446	0.484	0.493	0.446
	NM_004972.3(JAK2): c.1849G>T p.V617F	0.903	0.842	0.514	0.548	0.843	0.946	0.948	0.831
	NM_005373.3(MPL): c.1771T>A p.Y591N					0.012
	NM_001042492.3(NF1): c.3497-1G>A		0.17	0.247	0.223	0.285	0.304
	NM_001042492.3(NF1): c.4381A>T p.M1461L				0.017	0.035	0.025
	NM_001042492.3(NF1): c.4760T>G p.L1587W		0.1
	NM_001042492.3(NF1): c.5311A>G p.K1771E				0.013	0.035	0.021
	NM_001042492.3(NF1): c.6065G>T p.G2022V		0.095			0.031
	NM_001042492.3(NF1): c.6642+1G>T		0.195		0.146	0.157	0.395	0.823	0.692
	NM_032458.3(PHF6): c.788_789del p.F263*				0.012		0.029
	NM_002834.4(PTPN11): c.1528C>G p.Q510E					0.014
	NM_012433.3(NM_012433.3(SF3B1):): c.2098A>G p.K700E		0.437	0.301	0.344	0.445	0.489	0.481	0.434
	NM_005445.3(SMC3): c.804+2T>C							0.219	0.249
	NM_006603.5(STAG2): c.1414G>T p.E472*								0.045
21	NM_005188.4(CBL): c.1150T>C p.C384R	0.011
	NM_022552.4(DNMT3A): c.2645G>A p.R882H	0.495
	NM_004972.3(JAK2): c.1849G>T p.V617F	0.065
	NM_004985.5(KRAS): c.436G>A p.A146T	0.029
	NM_005373.3(MPL): c.1775G>A p.R592Q	0.016
	NM_032458.3(PHF6): c.941T>C p.I314T	0.23
	NM_012433.3(NM_012433.3(SF3B1):): c.2098A>G p.K700E	0.036
	NM_005475.3(SH2B3): c.1552dupC p.R518fs	0.124
	NM_001127208.2(TET2): c.4138C>T p.H1380Y	0.359
	NM_001127208.2(TET2): c.4664_4665del p.E1555fs	0.183
	Note: FLT3-ITD (internal tandem duplication) analysis was performed separately using PCR and capillary electrophoresis based method.
